# Supplementary material for: Aspartyl Protease Inhibitors as Anti-Filarial Drugs
Source: Pathogens. 2022 Jun 18;11(6):707. doi: 10.3390/pathogens11060707 (PMC9227574; doi:10.3390/pathogens11060707)
Supplement: Supplementary file 1 [file pathogens-11-00707-s001.zip]

Archive with 2 entries (2 files):
- Supplementary Figure S1.pdf
- Supplementary_Tables.xlsx
